# Supplementary material for: Evaluation of the Minimum Sampling Design for Population Genomic and Microsatellite Studies: An Analysis Based on Wild Maize
Source: Front Genet. 2020 Sep 18;11:870. doi: 10.3389/fgene.2020.00870 (PMC7531271; doi:10.3389/fgene.2020.00870)
Supplement: Supplementary file 2 [file Data_Sheet_2.xlsx]

## Sheet: Table_S1
Table S1. Mean, minimum and maximum values estimated for summary statistics across 1,000 replicates of different sampling designs. The real estimates are found in Table 1.
Test		HS			FIS			FST			MRM IBD			MRM IBE			Mantel IBD			Mantel IBE			HS~geo			HS~Niche
	DTS	50K	microsatellite	DTS	50K	microsatellite	DTS	50K	microsatellite	DTS	50K	microsatellite	DTS	50K	microsatellite	DTS	50K	microsatellite	DTS	50K	microsatellite	DTS	50K	microsatellite	DTS	50K	microsatellite
100 SNPs /5 SSR	0.13	0.224	0.693		0.068	0.182	0.39	0.246	0.106	0.027	0.018	0.013	0.011	0.011	0.004	0.553	0.43	0.459	0.436	0.349	0.308	-0.006	-0.009	-0.041	-0.006	-0.007	-0.031
	(0.105-0.157)	(0.191-0.258)	(0.597-0.781)		(0.022-0.104)	(0.042-0.375)	(0.332-0.457)	(0.213-0.278)	(0.082-0.129)	(0.015-0.037)	(0.012-0.025)	(0.005-0.021)	(0.003-0.020)	(0.004-0.018)	(0-0.009)	(0.420-0.651)	(0.328-0.543)	(0.313-0.617)	(0. 238-0.651)	(0.202-0.478)	(0.137-0.455)	(-0.013-0.003)	(-0.013 - -0.005)	(-0.068- -0.014)	(-0.012-0.003)	(-0.009 - -0.002)	(-0.063- -0.003)
1000 SNPs/10 SSR	0.13	0.224	0.691		0.069	0.18	0.393	0.248	0.106	0.027	0.018	0.013	0.011	0.011	0.004	0.608	0.45	0.492	0.481	0.366	0.329	-0.006	-0.009	-0.041	-0.006	-0.007	-0.031
	(0.122-0.138)	(0.211-0.234)	(0.628-0.745)		(0.058-0.079)	(0.084-0.286)	(0.375-0.401)	(0.238-0.258)	(0.092-0.118)	(0.023-0.031)	(0.016-0.020)	(0.008-0.019)	(0.008-0.014)	(0.009-0.014)	(0.002-0.007)	(0.573-0.649)	(0.419-0.483)	(0.406-0.570)	(0. 422-0.544)	(0.313-0.414)	(0.232-0.437)	(-0.007-- -0.004)	(-0.011 - -0.007)	(-0.057- -0.022)	(-0.007- -0.004)	(-0.009 - -0.004)	(-0.05- -0.012)
5,000/15,000 SNPs/15 SSR	0.13	0.224	0.691		0.069	0.183	0.393	0.248	0.106	0.027	0.018	0.013	0.011	0.011	0.004	0.613	0.452	0.503	0.485	0.367	0.337	-0.006	-0.009	-0.041	-0.006	-0.006	-0.031
	(0.127-0.133)	(0.222-0.226)	(0.66-0.727)		(0.067-0.071)	(0.120-0.238)	(0.387-0.398)	(0.245-0.240)	(0.098-0.114)	(0.026-0.028)	(0.018-0.018)	(0.01-0.016)	(0.010-0.012)	(0.011-0.012)	(0.002-0.006)	(0.601-0.626)	(0.445-0.459)	(0.454-0.558)	(0. 466-0.504)	(0.357-0.376)	(0.263-0.411)	(-0.006-- -0.005)	(-0.011 - -0.008)	(-0.051- -0.03)	(-0.006- -0.005)	(-0.008 --0.006)	(-0.042- -0.02)
3 individuals		0.224	0.69		0.016	0.136		0.259	0.206		0.018	0.013		0.011	0.004		0.447	0.458		0.362	0.305		-0.009	-0.042		-0.007	-0.031
		(0.220-0.229)	(0.667-0.719)		(-0.010 - 0.042)	(0.081-0.191)		(0.247-0.270)	(0.184-0.225)		(0.014-0.023)	(0.002-0.019)		(0.009-0.013)	(0.0008-0.008)		(0.361-0.533)	(0.118-0.568)		(0.317-0.417)	(0.145-0.422)		(-0.013 - -0.005)	(-0.066- -0.02)		(-0.009 --0.002)	(-0.057- -0.012)
6 individuals		0.224	0.692		0.055	0.17		0.251	0.144		0.018	0.013		0.011	0.004		0.451	0.497		0.364	0.337		-0.009	-0.041		-0.007	-0.031
		(0.222-0.227)	(0.678-0.708)		(0.039-0.071)	(0.141-0.204)		(0.245-0.258)	(0.134-0.154)		(0.016-0.020)	(0.01-0.017)		(0.010-0.012)	(0.003-0.006)		(0.409-0.494)	(0.424-0.559)		(0.336-0.393)	(0.281-0.394)		(-0.011 - -0.007)	(-0.056- -0.027)		(-0.009 --0.004)	(-0.04- -0.021)
9 individuals		0.224	0.691		0.064	0.176		0.249	0.125		0.018	0.0128		0.011	0.004		0.451	0.504		0.365	0.345		-0.009	-0.041		-0.006	-0.031
		(0.223-0.226)	(0.681-0.70)		(0.053-0.076)	(0.145-0.2)		(0.246-0.254)	(0.118-0.133)		(0.017-0.020)	(0.010-0.015)		(0.011-0.012)	(0.003-0.005)		(0.433-0.481)	(0.457-0.547)		(0.350-0.381)	(0.305-0.387)		(-0.011 - -0.008)	(-0.049- -0.032)		(-0.008 --0.006)	(-0.038- -0.024)
5 populations	0.13	0.225	0.692		0.069	0.182	0.392	0.245	0.105	0.022	0.021	0.009	0.014	0.01	0.004	0.575	0.469	0.49	0.511	0.39	0.356	-0.011	-0.009	-0.035	-0.004	-0.006	-0.02
	(0.084-0.157)	(0.175-0.265)	(0.547-0.758)		(0.30-0.134)	(0.119-0.256)	(0.232-0. 545)	(0.087-0.417)	(0.054-0.209)	(-0.022-0.078)	(-0.039-0.078)	(-0.075-0.172)	(-0.022-0.046)	(-0.024-0.044)	(-0.071-0.073)	(-0.543-0.994)	(-0.689-0.995)	(-0.752-0.992)	(-0. 495-0.992)	(-0.545-0.992)	(-0.822-0.999)	(-0.084-0.034)	(-0.19 - 0.26)	(-0.128-0.066)	(-0.16-0.072)	(-0.27 -0.115)	(-0.235- 0.162)
10 populations	0.131	0.225	0.693		0.069	0.181	0.392	0.246	0.105	0.025	0.023	0.011	0.012	0.011	0.004	0.595	0.5	0.502	0.491	0.367	0.344	-0.011	-0.012	-0.037	-0.004	-0.006	-0.026
	(0.106-0.151)	(0.185-0.254)	(0.621-0.741)		(0.033-0.110)	(0.139-0.225)	(0.290-0.500)	(0.129-0.365)	(0.065-0.160)	(-0.033-0.073)	(-0.062-0.069)	(-0.019-0.039)	(-0.011-0.089)	(-0.017-0.095)	(-0.014-0.034)	(0.139-0.934)	(-0.180-0.879)	(-0.015-0.957)	(-0. 136-0.902)	(-0.228-0.925)	(-0.233-0.943)	(-0.032-0.003)	(-0.066 - -0.039)	(-0.112-0.013)	(-0.033-0.020)	(-0.042 -0.053)	(-0.086-0.048)
20 populations	0.13	0.225	0.691		0.069	0.182	0.393	0.245	0.106	0.026	0.024	0.013	0.011	0.011	0.004	0.606	0.506	0.515	0.488	0.362	0.348	-0.011	-0.013	-0.041	-0.005	-0.007	-0.032
	(0.115-0.145)	(0.204-0.244)	(0.667-0.721)		(0.046-0.092)	(0.157-0.2)	(0.323-0.450)	(0.177-0.317)	(0.08-0.123)	(0.008-0.047)	(0.001-0.047)	(0.003-0.0273)	(0.000-0.024)	(0.000-0.031)	(0-0.013)	(0.235-0.858)	(0.216-0.743)	(0.267-0.792)	(0. 143-0.820)	(0.054-0.722)	(0.061-0.634)	(-0.002-0.000)	(-0.035 - -0.005)	(-0.08- -0.001)	(-0.016-0.012)	(-0.026 -0.016)	(-0.06-0.014)
30 populations	0.13	0.225			0.069		0.393	0.245		0.027	0.025		0.011	0.011		0.611	0.508		0.485	0.358		-0.012	-0.014		-0.005	-0.007
	(0.122-0.139)	(0.206-0.240)			(0.054-0.082)		(0.353-0.425)	(0.198-0.297)		(0.016-0.040)	(0.014-0.039)		(0.004-0.019)	(0.003-0.023)		(0.433-0.778)	(0.345-0.683)		(0.195-0.685)	(0.160-0.557)		(-0.016- -0.006)	(-0.026 - -0.002)		(-0.011-0.005)	(-0.023 -0.010)
40 populations	0.13	0.225			0.069		0.393	0.246		0.027	0.025		0.011	0.011		0.612	0.505		0.484	0.359		-0.012	-0.014		-0.006	-0.008
	(0.126-0.137)	(0.218-0.233)			(0.059-0.077)		(0.361-0.411)	(0.217-0.267)		(0.021-0.034)	(0.018-0.035)		(0.007-0.015)	(0.006-0.017)		(0.490-0.699)	(0.406-0.627)		(0. 354-0.626)	(0.238-0.480)		(-0.015- -0.008)	(-0.021 - -0.004)		(-0.009-0.000)	(-0.017 -0.001)
Real sample	0.13	0.225	0.691		0.069	0.182	0.393	0.246	0.106	0.027	0.025	0.013	0.011	0.011	0.004	0.614	0.505	0.51	0.485	0.359	0.341	-0.014	-0.014	-0.041	-0.006	-0.008	-0.031

## Sheet: Table_S2
Table S2. Percentage of false positive associations obtained for different sampling design replicates. False positives were considered when the β sign was opposit to the one estimated for the “real” dataset.
Test	manteles_geo	manteles_pc1	MRM_PC1	MRM_geo	HAC_geo	HAC_nicho
chip_inds_3inds	0	0	0	0	0	0
chip_inds_6inds	0	0	0	0	0	0
chip_inds_9inds	0	0	0	0	0	0
chip_loci_100snp	0	0	0	0	0	0
chip_loci_1000snp	0	0	0	0	0	0
chip_loci_15000snp	0	0	0	0	0	0
chip_pobs_5pobs	7.6	13.9	22	17.6	29.7	37.6
chip_pobs_10pobs	0.3	3.4	6.1	2.4	14.8	27.4
chip_pobs_20pobs	0	0	0.1	0	2.7	15.3
chip_pobs_30pobs	0	0	0	0	0	4.6
chip_pobs_40pobs	0	0	0	0	0	0.6
chip_pobs_real	0	0	0	0	0	0
gbs_loci_100snp	0	0	0	0	0	0
gbs_loci_1000snp	0	0	0	0	0	0
gbs_loci_5000snp	0	0	0	0	0	0
gbs_pobs_5pobs	3.2	7	17.9	16.3	10	41.6
gbs_pobs_10pobs	0	0.4	3	2.3	1.3	30.1
gbs_pobs_20pobs	0	0	0	0	0.1	9.8
gbs_pobs_30pobs	0	0	0	0	0	3
gbs_pobs_40pobs	0	0	0	0	0	0.1
gbs_pobs_real	0	0	0	0	0	0
microsatellite_inds3	0	0	0	0	0	0
microsatellite_inds6	0	0	0	0	0	0
microsatellite_inds9	0	0	0	0	0	0
microsatellite_loc5	0	0	0	0	0	0
microsatellite_loc10	0	0	0	0	0	0
microsatellite_loc15	0	0	0	0	0	0
microsatellite_pops5	7.3	19.5	17.9	29.6	17.4	31.1
microsatellite_pops10	0.2	5.1	2.5	13	6.5	17
microsatellite_pops20	0	0	0	0.5	0	1.8

## Sheet: Table_S3
Table S3. Number of shared outlier SNPs between replicates and the real dataset.
pops	replicate	qval_sharedSNP	fst_sharedSNP
pops_5	replicate_1	0	3
pops_5	replicate_2	0	7
pops_5	replicate_3	0	7
pops_5	replicate_4	4	27
pops_5	replicate_5	0	2
pops_5	replicate_6	2	8
pops_5	replicate_7	0	1
pops_5	replicate_8	0	12
pops_5	replicate_9	1	19
pops_5	replicate_10	0	4
pops_10	replicate_1	1	25
pops_10	replicate_2	2	19
pops_10	replicate_3	3	39
pops_10	replicate_4	5	43
pops_10	replicate_5	5	36
pops_10	replicate_6	1	33
pops_10	replicate_7	5	29
pops_10	replicate_8	1	43
pops_10	replicate_9	1	22
pops_10	replicate_10	3	40
pops_20	replicate_1	9	44
pops_20	replicate_2	12	43
pops_20	replicate_3	13	48
pops_20	replicate_4	14	39
pops_20	replicate_5	7	37
pops_20	replicate_6	15	48
pops_20	replicate_7	10	46
pops_20	replicate_8	5	34
pops_20	replicate_9	6	42
pops_20	replicate_10	25	49
pops_30	replicate_1	31	49
pops_30	replicate_2	22	48
pops_30	replicate_3	28	52
pops_30	replicate_4	19	42
pops_30	replicate_5	29	51
pops_30	replicate_6	29	50
pops_30	replicate_7	5	42
pops_30	replicate_8	10	41
pops_30	replicate_9	13	45
pops_30	replicate_10	24	47
pops_49	replicate_1	54	53
pops_49	replicate_2	54	53
pops_49	replicate_3	54	53
pops_49	replicate_4	54	53
pops_49	replicate_5	54	53
pops_49	replicate_6	54	53
pops_49	replicate_7	54	53
pops_49	replicate_8	54	53
pops_49	replicate_9	54	53
pops_49	replicate_10	54	53
